# Supplementary material for: Nickel bis­muth boride, Ni23-xBixB6 [x = 2.44 (1)]
Source: Acta Crystallogr Sect E Struct Rep Online. 2011 Jan 15;67(Pt 2):i17. doi: 10.1107/S1600536811000894 (PMC3051770; doi:10.1107/S1600536811000894)
Supplement: Supplementary file 1 [file e-67-00i17-sup1.cif]

##############################################################################
###                                                                        ###
###        Electronic paper (Acta Crystallographica Section E)             ###
###                                                                        ###
##############################################################################
#                                                                            #
# This CIF contains the data in a paper accepted for publication in Acta     #
# Crystallographica Section E. It conforms to the requirements of Notes      #
# for Authors for Section E, and has been peer reviewed under the auspices   #
# of the IUCr Commission on Journals.                                        #
#                                                                            #
# Full details of the Crystallographic Information File format               #
# are given in the paper "The Crystallographic Information File (CIF):       #
# a New Standard Archive File for Crystallography" by S. R. Hall, F. H.      #
# Allen and I. D. Brown [Acta Cryst. (1991), A47, 655-685].                  #
#                                                                            #
# The current version of the core CIF dictionary is obtainable from          #
# ftp://ftp.iucr.org/pub/cif_core.dic. The current version number is 2.4.    #
#                                                                            #
# Software is freely available for graphical display of the structure(s) in  #
# this CIF.  For information consult the CIF home page http://www.iucr.org/  #
# cif/home.html                                                              #
#                                                                            #
# This file may be used for bona fide research purposes within the           #
# scientific community so long as proper attribution is given to the journal # 
# article from which it was obtained.                                        #
#                                                                            #
##############################################################################
                                             
data_global
_audit_creation_method     'WinGX routine CIF_UPDATE'
_journal_date_recd_electronic     2010-11-02
_journal_date_accepted     2011-01-06
_journal_name_full     'Acta Crystallographica, Section E'
_journal_year     2011
_journal_volume     67
_journal_issue      2
_journal_page_first     i17
_journal_page_last     i17
_journal_paper_category     QI
_journal_coeditor_code     MG2107
_publ_contact_author_name     'T.Mori'
_publ_contact_author_address
;
National Institute for Materials Science, Namiki 1-1,
Tsukuba, 305-0044 Japan
;
_publ_contact_author_email     mori.takao@nims.go.jp
_publ_contact_author_fax     .
_publ_contact_author_phone     .
_publ_section_title
;
Nickel bismuth boride, Ni~23-~<i>~x~</i>Bi<i>~x~</i>B~6~ [<i>x</i> = 2.44(1)]
;
loop_
    _publ_author_name
    _publ_author_footnote
    _publ_author_address
    'Berthebaud, David' .
;
National Institute for Materials Science, Namiki 1-1,
Tsukuba, 305-0044 Japan
;
    'Sato, Akira' .
;
National Institute for Materials Science, Namiki 1-1,
Tsukuba, 305-0044 Japan
;
    'Mori, Takao' .
;
National Institute for Materials Science, Namiki 1-1,
Tsukuba, 305-0044 Japan
;
data_I
_chemical_name_systematic
;
nickel bismuth boron (20.56/2.44/6)
;
_chemical_formula_moiety     'B6 Bi2.44 Ni20.56'
_chemical_formula_sum     'B6 Bi2.44 Ni20.56'
_chemical_formula_weight     1780.35
_symmetry_cell_setting     cubic
_symmetry_space_group_name_H-M     'F m -3 m'
_symmetry_space_group_name_Hall     '-F 4 2 3'
loop_
    _symmetry_equiv_pos_as_xyz
    'x, y, z'
    '-x, -y, z'
    'x, -y, -z'
    '-x, y, -z'
    'z, x, y'
    'y, z, x'
    '-z, -x, y'
    '-y, z, -x'
    'z, -x, -y'
    '-y, -z, x'
    '-z, x, -y'
    'y, -z, -x'
    '-y, -x, -z'
    'y, x, -z'
    'y, -x, z'
    '-y, x, z'
    '-x, -z, -y'
    '-z, -y, -x'
    'x, z, -y'
    '-z, y, x'
    'x, -z, y'
    'z, y, -x'
    '-x, z, y'
    'z, -y, x'
    'x, y+1/2, z+1/2'
    '-x, -y+1/2, z+1/2'
    'x, -y+1/2, -z+1/2'
    '-x, y+1/2, -z+1/2'
    'z, x+1/2, y+1/2'
    'y, z+1/2, x+1/2'
    '-z, -x+1/2, y+1/2'
    '-y, z+1/2, -x+1/2'
    'z, -x+1/2, -y+1/2'
    '-y, -z+1/2, x+1/2'
    '-z, x+1/2, -y+1/2'
    'y, -z+1/2, -x+1/2'
    '-y, -x+1/2, -z+1/2'
    'y, x+1/2, -z+1/2'
    'y, -x+1/2, z+1/2'
    '-y, x+1/2, z+1/2'
    '-x, -z+1/2, -y+1/2'
    '-z, -y+1/2, -x+1/2'
    'x, z+1/2, -y+1/2'
    '-z, y+1/2, x+1/2'
    'x, -z+1/2, y+1/2'
    'z, y+1/2, -x+1/2'
    '-x, z+1/2, y+1/2'
    'z, -y+1/2, x+1/2'
    'x+1/2, y, z+1/2'
    '-x+1/2, -y, z+1/2'
    'x+1/2, -y, -z+1/2'
    '-x+1/2, y, -z+1/2'
    'z+1/2, x, y+1/2'
    'y+1/2, z, x+1/2'
    '-z+1/2, -x, y+1/2'
    '-y+1/2, z, -x+1/2'
    'z+1/2, -x, -y+1/2'
    '-y+1/2, -z, x+1/2'
    '-z+1/2, x, -y+1/2'
    'y+1/2, -z, -x+1/2'
    '-y+1/2, -x, -z+1/2'
    'y+1/2, x, -z+1/2'
    'y+1/2, -x, z+1/2'
    '-y+1/2, x, z+1/2'
    '-x+1/2, -z, -y+1/2'
    '-z+1/2, -y, -x+1/2'
    'x+1/2, z, -y+1/2'
    '-z+1/2, y, x+1/2'
    'x+1/2, -z, y+1/2'
    'z+1/2, y, -x+1/2'
    '-x+1/2, z, y+1/2'
    'z+1/2, -y, x+1/2'
    'x+1/2, y+1/2, z'
    '-x+1/2, -y+1/2, z'
    'x+1/2, -y+1/2, -z'
    '-x+1/2, y+1/2, -z'
    'z+1/2, x+1/2, y'
    'y+1/2, z+1/2, x'
    '-z+1/2, -x+1/2, y'
    '-y+1/2, z+1/2, -x'
    'z+1/2, -x+1/2, -y'
    '-y+1/2, -z+1/2, x'
    '-z+1/2, x+1/2, -y'
    'y+1/2, -z+1/2, -x'
    '-y+1/2, -x+1/2, -z'
    'y+1/2, x+1/2, -z'
    'y+1/2, -x+1/2, z'
    '-y+1/2, x+1/2, z'
    '-x+1/2, -z+1/2, -y'
    '-z+1/2, -y+1/2, -x'
    'x+1/2, z+1/2, -y'
    '-z+1/2, y+1/2, x'
    'x+1/2, -z+1/2, y'
    'z+1/2, y+1/2, -x'
    '-x+1/2, z+1/2, y'
    'z+1/2, -y+1/2, x'
    '-x, -y, -z'
    'x, y, -z'
    '-x, y, z'
    'x, -y, z'
    '-z, -x, -y'
    '-y, -z, -x'
    'z, x, -y'
    'y, -z, x'
    '-z, x, y'
    'y, z, -x'
    'z, -x, y'
    '-y, z, x'
    'y, x, z'
    '-y, -x, z'
    '-y, x, -z'
    'y, -x, -z'
    'x, z, y'
    'z, y, x'
    '-x, -z, y'
    'z, -y, -x'
    '-x, z, -y'
    '-z, -y, x'
    'x, -z, -y'
    '-z, y, -x'
    '-x, -y+1/2, -z+1/2'
    'x, y+1/2, -z+1/2'
    '-x, y+1/2, z+1/2'
    'x, -y+1/2, z+1/2'
    '-z, -x+1/2, -y+1/2'
    '-y, -z+1/2, -x+1/2'
    'z, x+1/2, -y+1/2'
    'y, -z+1/2, x+1/2'
    '-z, x+1/2, y+1/2'
    'y, z+1/2, -x+1/2'
    'z, -x+1/2, y+1/2'
    '-y, z+1/2, x+1/2'
    'y, x+1/2, z+1/2'
    '-y, -x+1/2, z+1/2'
    '-y, x+1/2, -z+1/2'
    'y, -x+1/2, -z+1/2'
    'x, z+1/2, y+1/2'
    'z, y+1/2, x+1/2'
    '-x, -z+1/2, y+1/2'
    'z, -y+1/2, -x+1/2'
    '-x, z+1/2, -y+1/2'
    '-z, -y+1/2, x+1/2'
    'x, -z+1/2, -y+1/2'
    '-z, y+1/2, -x+1/2'
    '-x+1/2, -y, -z+1/2'
    'x+1/2, y, -z+1/2'
    '-x+1/2, y, z+1/2'
    'x+1/2, -y, z+1/2'
    '-z+1/2, -x, -y+1/2'
    '-y+1/2, -z, -x+1/2'
    'z+1/2, x, -y+1/2'
    'y+1/2, -z, x+1/2'
    '-z+1/2, x, y+1/2'
    'y+1/2, z, -x+1/2'
    'z+1/2, -x, y+1/2'
    '-y+1/2, z, x+1/2'
    'y+1/2, x, z+1/2'
    '-y+1/2, -x, z+1/2'
    '-y+1/2, x, -z+1/2'
    'y+1/2, -x, -z+1/2'
    'x+1/2, z, y+1/2'
    'z+1/2, y, x+1/2'
    '-x+1/2, -z, y+1/2'
    'z+1/2, -y, -x+1/2'
    '-x+1/2, z, -y+1/2'
    '-z+1/2, -y, x+1/2'
    'x+1/2, -z, -y+1/2'
    '-z+1/2, y, -x+1/2'
    '-x+1/2, -y+1/2, -z'
    'x+1/2, y+1/2, -z'
    '-x+1/2, y+1/2, z'
    'x+1/2, -y+1/2, z'
    '-z+1/2, -x+1/2, -y'
    '-y+1/2, -z+1/2, -x'
    'z+1/2, x+1/2, -y'
    'y+1/2, -z+1/2, x'
    '-z+1/2, x+1/2, y'
    'y+1/2, z+1/2, -x'
    'z+1/2, -x+1/2, y'
    '-y+1/2, z+1/2, x'
    'y+1/2, x+1/2, z'
    '-y+1/2, -x+1/2, z'
    '-y+1/2, x+1/2, -z'
    'y+1/2, -x+1/2, -z'
    'x+1/2, z+1/2, y'
    'z+1/2, y+1/2, x'
    '-x+1/2, -z+1/2, y'
    'z+1/2, -y+1/2, -x'
    '-x+1/2, z+1/2, -y'
    '-z+1/2, -y+1/2, x'
    'x+1/2, -z+1/2, -y'
    '-z+1/2, y+1/2, -x'
_cell_length_a     10.575(5)
_cell_length_b     10.575(5)
_cell_length_c     10.575(5)
_cell_angle_alpha     90.00
_cell_angle_beta     90.00
_cell_angle_gamma     90.00
_cell_volume     1182.6(10)
_cell_formula_units_Z     4
_cell_measurement_reflns_used     834
_cell_measurement_theta_min     3.34
_cell_measurement_theta_max     40.4
_cell_measurement_temperature     293(2)
_exptl_crystal_description     prism
_exptl_crystal_colour     grey
_exptl_crystal_size_max     0.10
_exptl_crystal_size_mid     0.08
_exptl_crystal_size_min     0.06
_exptl_crystal_density_diffrn     9.999
_exptl_crystal_density_method     'not measured'
_exptl_crystal_F_000     3231
_exptl_absorpt_coefficient_mu     67.809
_exptl_absorpt_correction_type     multi-scan
_exptl_absorpt_process_details     '(SADABS; Bruker, 1999)'
_exptl_absorpt_correction_T_min     0.010044
_exptl_absorpt_correction_T_max     0.066980
_exptl_special_details
;
;
_diffrn_ambient_temperature     293(2)
_diffrn_radiation_type     MoK\a
_diffrn_radiation_wavelength     0.71073
_diffrn_radiation_monochromator     graphite
_diffrn_measurement_device_type     'Bruker SMART APEX CCD'
_diffrn_measurement_method     \w
_diffrn_detector_area_resol_mean     ?
_diffrn_reflns_number     6672
_diffrn_reflns_av_R_equivalents     0.044
_diffrn_reflns_theta_min     3.34
_diffrn_reflns_theta_max     40.40
_diffrn_reflns_theta_full     40.40
_diffrn_measured_fraction_theta_max     0.996
_diffrn_measured_fraction_theta_full     0.996
_diffrn_reflns_limit_h_min     -19
_diffrn_reflns_limit_h_max     19
_diffrn_reflns_limit_k_min     -19
_diffrn_reflns_limit_k_max     19
_diffrn_reflns_limit_l_min     -17
_diffrn_reflns_limit_l_max     19
_diffrn_standards_number     84
_diffrn_standards_interval_count     .
_diffrn_standards_interval_time     .
_refine_special_details
;
Refinement of <i>F</i>^2^ against ALL reflections. The weighted <i>R</i>-factor
<i>wR</i> and goodness of fit <i>S</i> are based on <i>F</i>^2^, conventional
<i>R</i>-factors <i>R</i> are based on <i>F</i>, with <i>F</i> set to zero for
negative <i>F</i>^2^. The threshold expression of <i>F</i>^2^ >
\s(<i>F</i>^2^) is used only for calculating <i>R</i>-factors(gt) <i>etc</i>.
and is not relevant to the choice of reflections for refinement.
<i>R</i>-factors based on <i>F</i>^2^ are statistically about twice as large
as those based on <i>F</i>, and <i>R</i>- factors based on ALL data will be
even larger.
;
_reflns_number_total     236
_reflns_number_gt     235
_reflns_threshold_expression     'I>2\s(I)'
_refine_ls_structure_factor_coef     Fsqd
_refine_ls_matrix_type     full
_refine_ls_R_factor_all     0.0196
_refine_ls_R_factor_gt     0.0195
_refine_ls_wR_factor_ref     0.0445
_refine_ls_goodness_of_fit_ref     1.163
_refine_ls_restrained_S_all     1.163
_refine_ls_number_reflns     236
_refine_ls_number_parameters     15
_refine_ls_number_restraints     0
_refine_ls_hydrogen_treatment     .
_refine_ls_weighting_scheme     calc
_refine_ls_weighting_details
        'calc w=1/[\s^2^(Fo^2^)+(0.0165P)^2^+39.3966P] where P=(Fo^2^+2Fc^2^)/3'
_atom_sites_solution_hydrogens     .
_atom_sites_solution_primary     direct
_atom_sites_solution_secondary     difmap
_refine_ls_shift/su_max     0
_refine_ls_shift/su_mean     0
_refine_diff_density_max     2.175
_refine_diff_density_min     -2.219
_refine_ls_extinction_method     'SHELXL97 (Sheldrick, 2008)'
_refine_ls_extinction_coef     0.00047(4)
loop_
    _atom_type_symbol
    _atom_type_description
    _atom_type_scat_dispersion_real
    _atom_type_scat_dispersion_imag
    _atom_type_scat_source
    B B 0.0013 0.0007 'International Tables Vol C Tables 4.2.6.8 and 6.1.1.4'
    Ni Ni 0.3393 1.1124 'International Tables Vol C Tables 4.2.6.8 and 6.1.1.4'
    Bi Bi -4.1077 10.2566
                         'International Tables Vol C Tables 4.2.6.8 and 6.1.1.4'
_computing_data_collection     'SMART (Bruker, 1999)'
_computing_cell_refinement     'SAINT-Plus (Bruker, 1999)'
_computing_data_reduction     'SAINT-Plus (Bruker, 1999)'
_computing_structure_solution     'SIR2002 (Burla <i>et al.</i>, 2003)'
_computing_structure_refinement     'SHELXL97 (Sheldrick, 2008)'
_computing_molecular_graphics     'DIAMOND (Brandenburg, 2005)'
_computing_publication_material     'WinGX (Farrugia, 1999)'
loop_
    _atom_site_type_symbol
    _atom_site_label
    _atom_site_fract_x
    _atom_site_fract_y
    _atom_site_fract_z
    _atom_site_U_iso_or_equiv
    _atom_site_adp_type
    _atom_site_calc_flag
    _atom_site_refinement_flags
    _atom_site_occupancy
    _atom_site_disorder_assembly
    _atom_site_disorder_group
    Ni Ni2 0.38433(4) 0.38433(4) 0.38433(4) 0.00939(16) Uani d S 1 . .
    Ni Ni3 0 0.17150(4) 0.17150(4) 0.01007(16) Uani d S 1 . .
    Ni Ni4 0.25 0.25 0.25 0.01036(13) Uani d SP 0.106(6) . .
    Ni Ni1 0 0 0 0.0092(2) Uani d SP 0.349(7) . .
    Bi Bi1 0.25 0.25 0.25 0.01036(13) Uani d SP 0.894(6) . .
    Bi Bi2 0 0 0 0.0092(2) Uani d SP 0.650(7) . .
    B B 0 0.2663(7) 0 0.0109(11) Uiso d S 1 . .
loop_
    _atom_site_aniso_label
    _atom_site_aniso_U_11
    _atom_site_aniso_U_22
    _atom_site_aniso_U_33
    _atom_site_aniso_U_12
    _atom_site_aniso_U_13
    _atom_site_aniso_U_23
    Ni2 0.00939(16) 0.00939(16) 0.00939(16) 0.00036(13) 0.00036(13) 0.00036(13)
    Ni3 0.0116(3) 0.00930(19) 0.00930(19) 0 0 -0.00020(16)
    Ni4 0.01036(13) 0.01036(13) 0.01036(13) 0 0 0
    Ni1 0.0092(2) 0.0092(2) 0.0092(2) 0 0 0
    Bi1 0.01036(13) 0.01036(13) 0.01036(13) 0 0 0
    Bi2 0.0092(2) 0.0092(2) 0.0092(2) 0 0 0
_geom_special_details
;
All e.s.d.'s (except the e.s.d. in the dihedral angle between two l.s. planes)
are estimated using the full covariance matrix. The cell e.s.d.'s are taken
into account individually in the estimation of e.s.d.'s in distances, angles
and torsion angles; correlations between e.s.d.'s in cell parameters are only
used when they are defined by crystal symmetry. An approximate (isotropic)
treatment of cell e.s.d.'s is used for estimating e.s.d.'s involving l.s.
planes.
;
loop_
    _geom_bond_atom_site_label_1
    _geom_bond_atom_site_label_2
    _geom_bond_site_symmetry_2
    _geom_bond_distance
    _geom_bond_publ_flag
    Ni2 B 30 2.133(5) ?
    Ni2 B 77 2.133(5) ?
    Ni2 B 49 2.133(5) ?
    Ni2 Ni2 98_556 2.4465(15) ?
    Ni2 Ni2 99_655 2.4465(15) ?
    Ni2 Ni2 100_565 2.4465(15) ?
    Ni2 Ni4 . 2.4604(14) ?
    Ni2 Ni3 146 2.6287(13) ?
    Ni2 Ni3 127 2.6287(13) ?
    Ni2 Ni3 56 2.6287(13) ?
    Ni2 Ni3 128 2.6287(13) ?
    Ni3 B . 2.072(4) ?
    Ni3 B 5 2.072(4) ?
    Ni3 Ni3 121 2.3480(17) ?
    Ni3 Ni1 . 2.5648(14) ?
    Ni3 Ni3 8 2.5648(14) ?
    Ni3 Ni3 7 2.5648(14) ?
    Ni3 Ni3 6 2.5648(14) ?
    Ni3 Ni3 5 2.5648(14) ?
    Ni3 Ni2 74 2.6287(13) ?
    Ni3 Ni2 52 2.6287(13) ?
    Ni3 Ni2 146_455 2.6287(13) ?
    Ni4 Ni2 52 2.4604(14) ?
    Ni4 Ni2 27 2.4604(14) ?
    Ni4 Ni2 74 2.4604(14) ?
    Ni4 Ni3 6 2.8927(14) ?
    Ni4 Ni3 5 2.8927(14) ?
    Ni4 Ni3 128 2.8927(14) ?
    Ni4 Ni3 146 2.8927(14) ?
    Ni4 Ni3 56 2.8927(14) ?
    Ni4 Ni3 127 2.8927(14) ?
    Ni4 Ni3 74 2.8927(14) ?
    Ni1 Ni3 102 2.5648(14) ?
    Ni1 Ni3 97 2.5648(14) ?
    Ni1 Ni3 6 2.5648(14) ?
    Ni1 Ni3 101 2.5648(14) ?
    Ni1 Ni3 5 2.5648(14) ?
    Ni1 Ni3 104 2.5648(14) ?
    Ni1 Ni3 98 2.5648(14) ?
    Ni1 Ni3 2 2.5648(14) ?
    Ni1 Ni3 7 2.5648(14) ?
    Ni1 Ni3 103 2.5648(14) ?
    Ni1 Ni3 8 2.5648(14) ?
    B Ni3 8 2.072(4) ?
    B Ni3 98 2.072(4) ?
    B Ni3 6 2.072(4) ?
    B Ni2 52 2.133(5) ?
    B Ni2 49_454 2.133(5) ?
    B Ni2 147_554 2.133(5) ?
    B Ni2 146_455 2.133(5) ?
loop_
    _geom_angle_atom_site_label_1
    _geom_angle_atom_site_label_2
    _geom_angle_atom_site_label_3
    _geom_angle_site_symmetry_1
    _geom_angle_site_symmetry_3
    _geom_angle
    _geom_angle_publ_flag
    B Ni2 B 30 77 110.02(17) ?
    B Ni2 B 30 49 110.02(17) ?
    B Ni2 B 77 49 110.02(17) ?
    B Ni2 Ni2 30 98_556 55.01(9) ?
    B Ni2 Ni2 77 98_556 125.82(17) ?
    B Ni2 Ni2 49 98_556 55.01(9) ?
    B Ni2 Ni2 30 99_655 125.82(17) ?
    B Ni2 Ni2 77 99_655 55.01(9) ?
    B Ni2 Ni2 49 99_655 55.01(9) ?
    Ni2 Ni2 Ni2 98_556 99_655 90 ?
    B Ni2 Ni2 30 100_565 55.01(9) ?
    B Ni2 Ni2 77 100_565 55.01(9) ?
    B Ni2 Ni2 49 100_565 125.82(17) ?
    Ni2 Ni2 Ni2 98_556 100_565 90 ?
    Ni2 Ni2 Ni2 99_655 100_565 90 ?
    B Ni2 Ni4 30 . 108.92(17) ?
    B Ni2 Ni4 77 . 108.92(17) ?
    B Ni2 Ni4 49 . 108.92(17) ?
    Ni2 Ni2 Ni4 98_556 . 125.3 ?
    Ni2 Ni2 Ni4 99_655 . 125.3 ?
    Ni2 Ni2 Ni4 100_565 . 125.3 ?
    B Ni2 Ni3 30 146 153.13(3) ?
    B Ni2 Ni3 77 146 95.32(6) ?
    B Ni2 Ni3 49 146 50.27(13) ?
    Ni2 Ni2 Ni3 98_556 146 102.978(14) ?
    Ni2 Ni2 Ni3 99_655 146 62.268(15) ?
    Ni2 Ni2 Ni3 100_565 146 148.889(13) ?
    Ni4 Ni2 Ni3 . 146 69.188(17) ?
    B Ni2 Ni3 30 127 50.27(13) ?
    B Ni2 Ni3 77 127 95.32(6) ?
    B Ni2 Ni3 49 127 153.12(3) ?
    Ni2 Ni2 Ni3 98_556 127 102.978(14) ?
    Ni2 Ni2 Ni3 99_655 127 148.889(13) ?
    Ni2 Ni2 Ni3 100_565 127 62.268(15) ?
    Ni4 Ni2 Ni3 . 127 69.188(17) ?
    Ni3 Ni2 Ni3 146 127 138.28(3) ?
    B Ni2 Ni3 30 56 95.32(6) ?
    B Ni2 Ni3 77 56 153.13(3) ?
    B Ni2 Ni3 49 56 50.27(13) ?
    Ni2 Ni2 Ni3 98_556 56 62.268(15) ?
    Ni2 Ni2 Ni3 99_655 56 102.978(14) ?
    Ni2 Ni2 Ni3 100_565 56 148.889(13) ?
    Ni4 Ni2 Ni3 . 56 69.188(17) ?
    Ni3 Ni2 Ni3 146 56 58.40(2) ?
    Ni3 Ni2 Ni3 127 56 108.098(18) ?
    B Ni2 Ni3 30 128 50.27(13) ?
    B Ni2 Ni3 77 128 153.13(3) ?
    B Ni2 Ni3 49 128 95.32(6) ?
    Ni2 Ni2 Ni3 98_556 128 62.268(15) ?
    Ni2 Ni2 Ni3 99_655 128 148.889(13) ?
    Ni2 Ni2 Ni3 100_565 128 102.978(14) ?
    Ni4 Ni2 Ni3 . 128 69.188(17) ?
    Ni3 Ni2 Ni3 146 128 108.098(18) ?
    Ni3 Ni2 Ni3 127 128 58.40(2) ?
    Ni3 Ni2 Ni3 56 128 53.05(2) ?
    B Ni3 B . 5 147.8(4) ?
    B Ni3 Ni3 . 121 106.08(19) ?
    B Ni3 Ni3 5 121 106.08(19) ?
    B Ni3 Ni1 . . 73.92(19) ?
    B Ni3 Ni1 5 . 73.92(19) ?
    Ni3 Ni3 Ni1 121 . 180.00(3) ?
    B Ni3 Ni3 . 8 51.76(8) ?
    B Ni3 Ni3 5 8 110.00(12) ?
    Ni3 Ni3 Ni3 121 8 120 ?
    Ni1 Ni3 Ni3 . 8 60 ?
    B Ni3 Ni3 . 7 110.00(12) ?
    B Ni3 Ni3 5 7 51.76(8) ?
    Ni3 Ni3 Ni3 121 7 120 ?
    Ni1 Ni3 Ni3 . 7 60 ?
    Ni3 Ni3 Ni3 8 7 60 ?
    B Ni3 Ni3 . 6 51.76(8) ?
    B Ni3 Ni3 5 6 110.00(12) ?
    Ni3 Ni3 Ni3 121 6 120 ?
    Ni1 Ni3 Ni3 . 6 60 ?
    Ni3 Ni3 Ni3 8 6 90 ?
    Ni3 Ni3 Ni3 7 6 120 ?
    B Ni3 Ni3 . 5 110.00(12) ?
    B Ni3 Ni3 5 5 51.76(8) ?
    Ni3 Ni3 Ni3 121 5 120 ?
    Ni1 Ni3 Ni3 . 5 60 ?
    Ni3 Ni3 Ni3 8 5 120 ?
    Ni3 Ni3 Ni3 7 5 90 ?
    Ni3 Ni3 Ni3 6 5 60 ?
    B Ni3 Ni2 . 74 149.09(8) ?
    B Ni3 Ni2 5 74 52.37(15) ?
    Ni3 Ni3 Ni2 121 74 63.474(12) ?
    Ni1 Ni3 Ni2 . 74 116.526(12) ?
    Ni3 Ni3 Ni2 8 74 159.139(17) ?
    Ni3 Ni3 Ni2 7 74 99.802(17) ?
    Ni3 Ni3 Ni2 6 74 106.043(14) ?
    Ni3 Ni3 Ni2 5 74 60.801(12) ?
    B Ni3 Ni2 . 52 52.37(15) ?
    B Ni3 Ni2 5 52 149.09(8) ?
    Ni3 Ni3 Ni2 121 52 63.474(12) ?
    Ni1 Ni3 Ni2 . 52 116.526(12) ?
    Ni3 Ni3 Ni2 8 52 99.802(17) ?
    Ni3 Ni3 Ni2 7 52 159.139(17) ?
    Ni3 Ni3 Ni2 6 52 60.801(12) ?
    Ni3 Ni3 Ni2 5 52 106.043(14) ?
    Ni2 Ni3 Ni2 74 52 99.67(3) ?
    B Ni3 Ni2 . 146_455 52.37(15) ?
    B Ni3 Ni2 5 146_455 149.09(8) ?
    Ni3 Ni3 Ni2 121 146_455 63.474(12) ?
    Ni1 Ni3 Ni2 . 146_455 116.526(12) ?
    Ni3 Ni3 Ni2 8 146_455 60.801(12) ?
    Ni3 Ni3 Ni2 7 146_455 106.043(14) ?
    Ni3 Ni3 Ni2 6 146_455 99.802(17) ?
    Ni3 Ni3 Ni2 5 146_455 159.139(17) ?
    Ni2 Ni3 Ni2 74 146_455 126.95(2) ?
    Ni2 Ni3 Ni2 52 146_455 55.46(3) ?
    Ni2 Ni4 Ni2 . 52 109.5 ?
    Ni2 Ni4 Ni2 . 27 109.5 ?
    Ni2 Ni4 Ni2 52 27 109.5 ?
    Ni2 Ni4 Ni2 . 74 109.5 ?
    Ni2 Ni4 Ni2 52 74 109.5 ?
    Ni2 Ni4 Ni2 27 74 109.5 ?
    Ni2 Ni4 Ni3 . 6 149.209(11) ?
    Ni2 Ni4 Ni3 52 6 58.152(3) ?
    Ni2 Ni4 Ni3 27 6 58.152(3) ?
    Ni2 Ni4 Ni3 74 6 101.320(11) ?
    Ni2 Ni4 Ni3 . 5 149.209(11) ?
    Ni2 Ni4 Ni3 52 5 101.320(11) ?
    Ni2 Ni4 Ni3 27 5 58.152(3) ?
    Ni2 Ni4 Ni3 74 5 58.152(3) ?
    Ni3 Ni4 Ni3 6 5 52.632(19) ?
    Ni2 Ni4 Ni3 . . 149.209(11) ?
    Ni2 Ni4 Ni3 52 . 58.152(3) ?
    Ni2 Ni4 Ni3 27 . 101.320(11) ?
    Ni2 Ni4 Ni3 74 . 58.152(3) ?
    Ni3 Ni4 Ni3 6 . 52.632(19) ?
    Ni3 Ni4 Ni3 5 . 52.632(19) ?
    Ni2 Ni4 Ni3 . 128 58.152(3) ?
    Ni2 Ni4 Ni3 52 128 101.320(11) ?
    Ni2 Ni4 Ni3 27 128 149.209(11) ?
    Ni2 Ni4 Ni3 74 128 58.152(3) ?
    Ni3 Ni4 Ni3 6 128 146.645(15) ?
    Ni3 Ni4 Ni3 5 128 116.245(7) ?
    Ni3 Ni4 Ni3 . 128 94.724(4) ?
    Ni2 Ni4 Ni3 . 146 58.152(3) ?
    Ni2 Ni4 Ni3 52 146 149.209(11) ?
    Ni2 Ni4 Ni3 27 146 58.152(3) ?
    Ni2 Ni4 Ni3 74 146 101.320(11) ?
    Ni3 Ni4 Ni3 6 146 116.245(7) ?
    Ni3 Ni4 Ni3 5 146 94.724(4) ?
    Ni3 Ni4 Ni3 . 146 146.645(15) ?
    Ni3 Ni4 Ni3 128 146 94.724(4) ?
    Ni2 Ni4 Ni3 . 56 58.152(3) ?
    Ni2 Ni4 Ni3 52 56 149.209(11) ?
    Ni2 Ni4 Ni3 27 56 101.320(11) ?
    Ni2 Ni4 Ni3 74 56 58.152(3) ?
    Ni3 Ni4 Ni3 6 56 146.645(15) ?
    Ni3 Ni4 Ni3 5 56 94.724(4) ?
    Ni3 Ni4 Ni3 . 56 116.245(7) ?
    Ni3 Ni4 Ni3 128 56 47.89(2) ?
    Ni3 Ni4 Ni3 146 56 52.632(19) ?
    Ni2 Ni4 Ni3 . 127 58.152(3) ?
    Ni2 Ni4 Ni3 52 127 58.152(3) ?
    Ni2 Ni4 Ni3 27 127 149.209(11) ?
    Ni2 Ni4 Ni3 74 127 101.320(11) ?
    Ni3 Ni4 Ni3 6 127 116.245(7) ?
    Ni3 Ni4 Ni3 5 127 146.645(15) ?
    Ni3 Ni4 Ni3 . 127 94.724(4) ?
    Ni3 Ni4 Ni3 128 127 52.632(19) ?
    Ni3 Ni4 Ni3 146 127 116.245(7) ?
    Ni3 Ni4 Ni3 56 127 94.724(4) ?
    Ni2 Ni4 Ni3 . 74 58.152(3) ?
    Ni2 Ni4 Ni3 52 74 101.320(11) ?
    Ni2 Ni4 Ni3 27 74 58.152(3) ?
    Ni2 Ni4 Ni3 74 74 149.209(11) ?
    Ni3 Ni4 Ni3 6 74 94.724(4) ?
    Ni3 Ni4 Ni3 5 74 116.245(7) ?
    Ni3 Ni4 Ni3 . 74 146.645(15) ?
    Ni3 Ni4 Ni3 128 74 116.245(7) ?
    Ni3 Ni4 Ni3 146 74 47.89(2) ?
    Ni3 Ni4 Ni3 56 74 94.724(4) ?
    Ni3 Ni4 Ni3 127 74 94.724(4) ?
    Ni3 Ni1 Ni3 . 102 120 ?
    Ni3 Ni1 Ni3 . 97 180.00(3) ?
    Ni3 Ni1 Ni3 102 97 60 ?
    Ni3 Ni1 Ni3 . 6 60 ?
    Ni3 Ni1 Ni3 102 6 180.00(3) ?
    Ni3 Ni1 Ni3 97 6 120 ?
    Ni3 Ni1 Ni3 . 101 120 ?
    Ni3 Ni1 Ni3 102 101 60 ?
    Ni3 Ni1 Ni3 97 101 60 ?
    Ni3 Ni1 Ni3 6 101 120 ?
    Ni3 Ni1 Ni3 . 5 60 ?
    Ni3 Ni1 Ni3 102 5 120 ?
    Ni3 Ni1 Ni3 97 5 120 ?
    Ni3 Ni1 Ni3 6 5 60 ?
    Ni3 Ni1 Ni3 101 5 180.00(3) ?
    Ni3 Ni1 Ni3 . 104 120 ?
    Ni3 Ni1 Ni3 102 104 90 ?
    Ni3 Ni1 Ni3 97 104 60 ?
    Ni3 Ni1 Ni3 6 104 90 ?
    Ni3 Ni1 Ni3 101 104 120 ?
    Ni3 Ni1 Ni3 5 104 60 ?
    Ni3 Ni1 Ni3 . 98 90 ?
    Ni3 Ni1 Ni3 102 98 120 ?
    Ni3 Ni1 Ni3 97 98 90 ?
    Ni3 Ni1 Ni3 6 98 60 ?
    Ni3 Ni1 Ni3 101 98 60 ?
    Ni3 Ni1 Ni3 5 98 120 ?
    Ni3 Ni1 Ni3 104 98 120 ?
    Ni3 Ni1 Ni3 . 2 90 ?
    Ni3 Ni1 Ni3 102 2 60 ?
    Ni3 Ni1 Ni3 97 2 90 ?
    Ni3 Ni1 Ni3 6 2 120 ?
    Ni3 Ni1 Ni3 101 2 120 ?
    Ni3 Ni1 Ni3 5 2 60 ?
    Ni3 Ni1 Ni3 104 2 60 ?
    Ni3 Ni1 Ni3 98 2 180.00(3) ?
    Ni3 Ni1 Ni3 . 7 60 ?
    Ni3 Ni1 Ni3 102 7 60 ?
    Ni3 Ni1 Ni3 97 7 120 ?
    Ni3 Ni1 Ni3 6 7 120 ?
    Ni3 Ni1 Ni3 101 7 90 ?
    Ni3 Ni1 Ni3 5 7 90 ?
    Ni3 Ni1 Ni3 104 7 120 ?
    Ni3 Ni1 Ni3 98 7 120 ?
    Ni3 Ni1 Ni3 2 7 60 ?
    Ni3 Ni1 Ni3 . 103 120 ?
    Ni3 Ni1 Ni3 102 103 120 ?
    Ni3 Ni1 Ni3 97 103 60 ?
    Ni3 Ni1 Ni3 6 103 60 ?
    Ni3 Ni1 Ni3 101 103 90 ?
    Ni3 Ni1 Ni3 5 103 90 ?
    Ni3 Ni1 Ni3 104 103 60 ?
    Ni3 Ni1 Ni3 98 103 60 ?
    Ni3 Ni1 Ni3 2 103 120 ?
    Ni3 Ni1 Ni3 7 103 180.00(3) ?
    Ni3 Ni1 Ni3 . 8 60 ?
    Ni3 Ni1 Ni3 102 8 90 ?
    Ni3 Ni1 Ni3 97 8 120 ?
    Ni3 Ni1 Ni3 6 8 90 ?
    Ni3 Ni1 Ni3 101 8 60 ?
    Ni3 Ni1 Ni3 5 8 120 ?
    Ni3 Ni1 Ni3 104 8 180.00(3) ?
    Ni3 Ni1 Ni3 98 8 60 ?
    Ni3 Ni1 Ni3 2 8 120 ?
    Ni3 Ni1 Ni3 7 8 60 ?
    Ni3 Ni1 Ni3 103 8 120 ?
    Ni3 B Ni3 8 98 76.47(16) ?
    Ni3 B Ni3 8 . 76.47(16) ?
    Ni3 B Ni3 98 . 122.2(4) ?
    Ni3 B Ni3 8 6 122.2(4) ?
    Ni3 B Ni3 98 6 76.47(16) ?
    Ni3 B Ni3 . 6 76.47(16) ?
    Ni3 B Ni2 8 52 141.71(6) ?
    Ni3 B Ni2 98 52 141.71(6) ?
    Ni3 B Ni2 . 52 77.36(3) ?
    Ni3 B Ni2 6 52 77.36(3) ?
    Ni3 B Ni2 8 49_454 77.36(3) ?
    Ni3 B Ni2 98 49_454 77.36(3) ?
    Ni3 B Ni2 . 49_454 141.71(6) ?
    Ni3 B Ni2 6 49_454 141.71(6) ?
    Ni2 B Ni2 52 49_454 108.4(3) ?
    Ni3 B Ni2 8 147_554 141.71(6) ?
    Ni3 B Ni2 98 147_554 77.36(3) ?
    Ni3 B Ni2 . 147_554 141.71(6) ?
    Ni3 B Ni2 6 147_554 77.36(3) ?
    Ni2 B Ni2 52 147_554 69.97(17) ?
    Ni2 B Ni2 49_454 147_554 69.97(17) ?
    Ni3 B Ni2 8 146_455 77.36(3) ?
    Ni3 B Ni2 98 146_455 141.71(6) ?
    Ni3 B Ni2 . 146_455 77.36(3) ?
    Ni3 B Ni2 6 146_455 141.71(6) ?
    Ni2 B Ni2 52 146_455 69.97(17) ?
    Ni2 B Ni2 49_454 146_455 69.97(17) ?
    Ni2 B Ni2 147_554 146_455 108.4(3) ?
