# Supplementary material for: Nickel bis­muth boride, Ni23-xBixB6 [x = 2.44 (1)]
Source: Acta Crystallogr Sect E Struct Rep Online. 2011 Jan 15;67(Pt 2):i17. doi: 10.1107/S1600536811000894 (PMC3051770; doi:10.1107/S1600536811000894)
Supplement: Supplementary file 2 [file e-67-00i17-Isup2.hkl]

#
# h,k,l, Fc-squared, Fo-squared, sigma(Fo-squared) and status flag
#
data_I
_shelx_title '                                  160_1 in F m -3 m'
_shelx_refln_list_code          4
_shelx_F_calc_maximum     1270.42
_exptl_crystal_F_000      3230.60
_reflns_d_resolution_high  0.5483
 
loop_
 _symmetry_equiv_pos_as_xyz
 'x, y, z'
 '-x, -y, z'
 'x, -y, -z'
 '-x, y, -z'
 'z, x, y'
 'y, z, x'
 '-z, -x, y'
 '-y, z, -x'
 'z, -x, -y'
 '-y, -z, x'
 '-z, x, -y'
 'y, -z, -x'
 '-y, -x, -z'
 'y, x, -z'
 'y, -x, z'
 '-y, x, z'
 '-x, -z, -y'
 '-z, -y, -x'
 'x, z, -y'
 '-z, y, x'
 'x, -z, y'
 'z, y, -x'
 '-x, z, y'
 'z, -y, x'
 'x, y+1/2, z+1/2'
 '-x, -y+1/2, z+1/2'
 'x, -y+1/2, -z+1/2'
 '-x, y+1/2, -z+1/2'
 'z, x+1/2, y+1/2'
 'y, z+1/2, x+1/2'
 '-z, -x+1/2, y+1/2'
 '-y, z+1/2, -x+1/2'
 'z, -x+1/2, -y+1/2'
 '-y, -z+1/2, x+1/2'
 '-z, x+1/2, -y+1/2'
 'y, -z+1/2, -x+1/2'
 '-y, -x+1/2, -z+1/2'
 'y, x+1/2, -z+1/2'
 'y, -x+1/2, z+1/2'
 '-y, x+1/2, z+1/2'
 '-x, -z+1/2, -y+1/2'
 '-z, -y+1/2, -x+1/2'
 'x, z+1/2, -y+1/2'
 '-z, y+1/2, x+1/2'
 'x, -z+1/2, y+1/2'
 'z, y+1/2, -x+1/2'
 '-x, z+1/2, y+1/2'
 'z, -y+1/2, x+1/2'
 'x+1/2, y, z+1/2'
 '-x+1/2, -y, z+1/2'
 'x+1/2, -y, -z+1/2'
 '-x+1/2, y, -z+1/2'
 'z+1/2, x, y+1/2'
 'y+1/2, z, x+1/2'
 '-z+1/2, -x, y+1/2'
 '-y+1/2, z, -x+1/2'
 'z+1/2, -x, -y+1/2'
 '-y+1/2, -z, x+1/2'
 '-z+1/2, x, -y+1/2'
 'y+1/2, -z, -x+1/2'
 '-y+1/2, -x, -z+1/2'
 'y+1/2, x, -z+1/2'
 'y+1/2, -x, z+1/2'
 '-y+1/2, x, z+1/2'
 '-x+1/2, -z, -y+1/2'
 '-z+1/2, -y, -x+1/2'
 'x+1/2, z, -y+1/2'
 '-z+1/2, y, x+1/2'
 'x+1/2, -z, y+1/2'
 'z+1/2, y, -x+1/2'
 '-x+1/2, z, y+1/2'
 'z+1/2, -y, x+1/2'
 'x+1/2, y+1/2, z'
 '-x+1/2, -y+1/2, z'
 'x+1/2, -y+1/2, -z'
 '-x+1/2, y+1/2, -z'
 'z+1/2, x+1/2, y'
 'y+1/2, z+1/2, x'
 '-z+1/2, -x+1/2, y'
 '-y+1/2, z+1/2, -x'
 'z+1/2, -x+1/2, -y'
 '-y+1/2, -z+1/2, x'
 '-z+1/2, x+1/2, -y'
 'y+1/2, -z+1/2, -x'
 '-y+1/2, -x+1/2, -z'
 'y+1/2, x+1/2, -z'
 'y+1/2, -x+1/2, z'
 '-y+1/2, x+1/2, z'
 '-x+1/2, -z+1/2, -y'
 '-z+1/2, -y+1/2, -x'
 'x+1/2, z+1/2, -y'
 '-z+1/2, y+1/2, x'
 'x+1/2, -z+1/2, y'
 'z+1/2, y+1/2, -x'
 '-x+1/2, z+1/2, y'
 'z+1/2, -y+1/2, x'
 '-x, -y, -z'
 'x, y, -z'
 '-x, y, z'
 'x, -y, z'
 '-z, -x, -y'
 '-y, -z, -x'
 'z, x, -y'
 'y, -z, x'
 '-z, x, y'
 'y, z, -x'
 'z, -x, y'
 '-y, z, x'
 'y, x, z'
 '-y, -x, z'
 '-y, x, -z'
 'y, -x, -z'
 'x, z, y'
 'z, y, x'
 '-x, -z, y'
 'z, -y, -x'
 '-x, z, -y'
 '-z, -y, x'
 'x, -z, -y'
 '-z, y, -x'
 '-x, -y+1/2, -z+1/2'
 'x, y+1/2, -z+1/2'
 '-x, y+1/2, z+1/2'
 'x, -y+1/2, z+1/2'
 '-z, -x+1/2, -y+1/2'
 '-y, -z+1/2, -x+1/2'
 'z, x+1/2, -y+1/2'
 'y, -z+1/2, x+1/2'
 '-z, x+1/2, y+1/2'
 'y, z+1/2, -x+1/2'
 'z, -x+1/2, y+1/2'
 '-y, z+1/2, x+1/2'
 'y, x+1/2, z+1/2'
 '-y, -x+1/2, z+1/2'
 '-y, x+1/2, -z+1/2'
 'y, -x+1/2, -z+1/2'
 'x, z+1/2, y+1/2'
 'z, y+1/2, x+1/2'
 '-x, -z+1/2, y+1/2'
 'z, -y+1/2, -x+1/2'
 '-x, z+1/2, -y+1/2'
 '-z, -y+1/2, x+1/2'
 'x, -z+1/2, -y+1/2'
 '-z, y+1/2, -x+1/2'
 '-x+1/2, -y, -z+1/2'
 'x+1/2, y, -z+1/2'
 '-x+1/2, y, z+1/2'
 'x+1/2, -y, z+1/2'
 '-z+1/2, -x, -y+1/2'
 '-y+1/2, -z, -x+1/2'
 'z+1/2, x, -y+1/2'
 'y+1/2, -z, x+1/2'
 '-z+1/2, x, y+1/2'
 'y+1/2, z, -x+1/2'
 'z+1/2, -x, y+1/2'
 '-y+1/2, z, x+1/2'
 'y+1/2, x, z+1/2'
 '-y+1/2, -x, z+1/2'
 '-y+1/2, x, -z+1/2'
 'y+1/2, -x, -z+1/2'
 'x+1/2, z, y+1/2'
 'z+1/2, y, x+1/2'
 '-x+1/2, -z, y+1/2'
 'z+1/2, -y, -x+1/2'
 '-x+1/2, z, -y+1/2'
 '-z+1/2, -y, x+1/2'
 'x+1/2, -z, -y+1/2'
 '-z+1/2, y, -x+1/2'
 '-x+1/2, -y+1/2, -z'
 'x+1/2, y+1/2, -z'
 '-x+1/2, y+1/2, z'
 'x+1/2, -y+1/2, z'
 '-z+1/2, -x+1/2, -y'
 '-y+1/2, -z+1/2, -x'
 'z+1/2, x+1/2, -y'
 'y+1/2, -z+1/2, x'
 '-z+1/2, x+1/2, y'
 'y+1/2, z+1/2, -x'
 'z+1/2, -x+1/2, y'
 '-y+1/2, z+1/2, x'
 'y+1/2, x+1/2, z'
 '-y+1/2, -x+1/2, z'
 '-y+1/2, x+1/2, -z'
 'y+1/2, -x+1/2, -z'
 'x+1/2, z+1/2, y'
 'z+1/2, y+1/2, x'
 '-x+1/2, -z+1/2, y'
 'z+1/2, -y+1/2, -x'
 '-x+1/2, z+1/2, -y'
 '-z+1/2, -y+1/2, x'
 'x+1/2, -z+1/2, -y'
 '-z+1/2, y+1/2, -x'
 
_cell_length_a    10.5750
_cell_length_b    10.5750
_cell_length_c    10.5750
_cell_angle_alpha  90.000
_cell_angle_beta   90.000
_cell_angle_gamma  90.000
 
_shelx_F_squared_multiplier     1.000
 
loop_
 _refln_index_h
 _refln_index_k
 _refln_index_l
 _refln_F_squared_calc
 _refln_F_squared_meas
 _refln_F_squared_sigma
 _refln_observed_status
   1   1   1    24141.34    25060.03    402.93 o
   0   0   2    57456.68    59839.72   1269.17 o
   0   2   2   179646.89   184025.17   2356.08 o
   2   2   2     1458.17     1165.06     83.96 o
   1   1   3    34226.89    36281.53    351.49 o
   1   3   3     3335.08     3607.21     92.68 o
   3   3   3  1613959.00  1544064.50  20722.63 o
   0   0   4    21855.39    19412.39    417.32 o
   0   2   4   338985.25   356625.97   3190.72 o
   2   2   4   739754.56   746199.63   6292.45 o
   0   4   4  1086777.13  1078027.00  13507.13 o
   2   4   4      929.36      927.33     87.98 o
   4   4   4    48503.17    50704.63    846.55 o
   1   1   5   560303.31   577638.81   4943.42 o
   1   3   5    85349.38    90347.18    600.77 o
   3   3   5    65792.63    66958.43    608.31 o
   1   5   5     9237.71     9444.52    180.38 o
   3   5   5    23480.59    23897.23    282.98 o
   5   5   5   465055.34   475370.75   6024.73 o
   0   0   6   197876.42   206881.48   4047.32 o
   0   2   6   264031.00   276174.38   2497.27 o
   2   2   6   242212.33   250594.86   2300.99 o
   0   4   6     1286.65     1258.24     70.97 o
   2   4   6   127129.98   128935.86    914.14 o
   4   4   6   234260.06   239433.28   1807.36 o
   0   6   6  1403142.25  1366505.13  14633.19 o
   2   6   6    57957.29    58660.72    511.31 o
   4   6   6   184368.84   185925.47   1415.12 o
   6   6   6    98057.97    94130.81   1414.13 o
   1   1   7    36411.79    36950.86    412.85 o
   1   3   7     7473.61     7515.10     90.80 o
   3   3   7    35184.04    36007.82    354.14 o
   1   5   7   147475.28   149942.06    844.73 o
   3   5   7     8642.23     8636.78     90.69 o
   5   5   7    25228.94    25158.46    264.02 o
   1   7   7    28064.97    28368.54    289.76 o
   3   7   7     5304.92     5726.32    118.48 o
   5   7   7    56452.25    54572.42    494.21 o
   7   7   7    19866.70    19989.93    428.84 o
   0   0   8   740868.81   741820.25  11376.82 o
   0   2   8   118101.59   121063.43    928.23 o
   2   2   8   504874.50   515319.34   3814.73 o
   0   4   8     5987.55     4000.97     91.12 o
   2   4   8     2295.12     2628.94     59.93 o
   4   4   8   836121.50   826874.75   5749.92 o
   0   6   8   127345.66   130033.49   1067.61 o
   2   6   8    55336.85    53847.40    345.86 o
   4   6   8    35098.04    34680.24    247.44 o
   6   6   8   103705.96   100723.84    918.33 o
   0   8   8   259575.67   261228.86   3249.98 o
   2   8   8     6710.65     6420.59    130.46 o
   4   8   8    82379.44    80668.00    765.17 o
   6   8   8   101621.68    99505.84   1020.96 o
   8   8   8   419983.16   403631.28   7126.61 o
   1   1   9    63767.22    64526.59    500.80 o
   1   3   9    87860.09    88691.05    502.25 o
   3   3   9   300845.75   306753.47   2144.85 o
   1   5   9    38988.94    38657.52    269.34 o
   3   5   9    12142.67    11709.76    120.25 o
   5   5   9    79355.04    76932.41    734.65 o
   1   7   9     5937.37     5757.26     89.18 o
   3   7   9    49436.64    48038.84    357.39 o
   5   7   9     6719.70     6563.19    101.10 o
   7   7   9      148.20      368.99     88.99 o
   1   9   9    11286.83    11334.97    194.17 o
   3   9   9   351276.91   347967.91   3584.28 o
   5   9   9    60049.02    58623.48    863.52 o
   7   9   9     1407.59     1782.32    133.20 o
   9   9   9    21564.19    21214.18    715.54 o
   0   0  10    23921.42    24092.38    452.33 o
   0   2  10   100237.75   100282.65    777.69 o
   2   2  10     8638.51     8884.34    133.84 o
   0   4  10   177764.77   179148.53   1416.45 o
   2   4  10   181706.88   183036.19   1030.82 o
   4   4  10     6717.42     6552.77    118.72 o
   0   6  10   141135.88   140093.95   1240.69 o
   2   6  10    71480.16    70107.91    474.53 o
   4   6  10   100360.06    99078.30    681.29 o
   6   6  10     3698.16     3507.38    138.82 o
   0   8  10     8020.97     7751.07    174.37 o
   2   8  10   170146.83   168545.92   1232.23 o
   4   8  10    30228.69    29905.59    354.20 o
   6   8  10    24672.50    22139.84    333.23 o
   8   8  10     5861.85     5659.97    203.97 o
   0  10  10    97364.45    93394.32   1886.84 o
   2  10  10     7707.41     6849.73    254.73 o
   4  10  10    49627.03    46319.16    850.30 o
   6  10  10    30513.15    28738.39    572.39 o
   8  10  10    95777.01    92395.32   1360.72 o
  10  10  10     2540.13     2962.77    276.72 o
   1   1  11    89194.52    87564.88    729.72 o
   1   3  11     1632.73     1791.25     53.13 o
   3   3  11     2301.65     2483.33     88.87 o
   1   5  11    58195.83    57727.68    387.91 o
   3   5  11      145.23      472.73     52.14 o
   5   5  11    85269.79    83625.21    963.75 o
   1   7  11    44783.86    43397.43    374.25 o
   3   7  11      172.25      312.84     73.01 o
   5   7  11    34385.74    32197.45    405.12 o
   7   7  11    25079.19    23650.98    454.84 o
   1   9  11      227.33      414.41     79.73 o
   3   9  11      132.31      273.36     80.36 o
   5   9  11     1732.61     1749.03    105.20 o
   7   9  11      215.65      416.86     81.91 o
   9   9  11     1356.59     1721.30    153.39 o
   1  11  11    41209.81    39484.85    679.33 o
   3  11  11       83.13      445.90    132.50 o
   5  11  11    46230.64    44969.67    880.56 o
   7  11  11    25154.98    24302.92    567.16 o
   9  11  11      161.41      558.47    154.62 o
   0   0  12   315056.22   322070.69   5144.01 o
   0   2  12    31975.49    31850.69    320.11 o
   2   2  12    46371.18    45034.47    441.86 o
   0   4  12   334566.03   334113.75   2629.72 o
   2   4  12    39564.61    39078.25    308.55 o
   4   4  12     5270.74     4724.85    176.80 o
   0   6  12    90426.69    87342.87   1010.94 o
   2   6  12    80508.63    78324.90    700.26 o
   4   6  12    22805.12    21271.28    281.00 o
   6   6  12   291188.59   280649.53   4059.68 o
   0   8  12     8929.58     8006.17    228.17 o
   2   8  12    46798.66    44622.82    483.11 o
   4   8  12   112718.33   109193.02   1113.56 o
   6   8  12     8385.10     8237.47    185.88 o
   8   8  12     3165.01     2768.01    202.69 o
   0  10  12    16244.74    15840.86    355.22 o
   2  10  12    28472.87    26445.30    353.57 o
   4  10  12     3557.87     3371.76    132.14 o
   6  10  12    78522.97    75915.75    892.35 o
   8  10  12    36724.64    36963.13    516.88 o
  10  10  12    14099.20    14538.22    476.33 o
   0  12  12   301755.50   292301.25   5290.19 o
   2  12  12     6996.19     7044.06    253.58 o
   4  12  12    17373.66    16451.72    409.48 o
   6  12  12     9445.99     8612.02    314.79 o
   8  12  12    52548.97    52985.25    985.25 o
   1   1  13    75389.85    74059.30    913.49 o
   1   3  13     8524.75     8105.66    141.32 o
   3   3  13    61942.40    59197.00    961.35 o
   1   5  13     1342.83     1464.05     86.81 o
   3   5  13    14091.81    13549.21    210.82 o
   5   5  13    85665.17    82132.39   1239.42 o
   1   7  13    25559.54    25089.58    316.24 o
   3   7  13      202.54      401.61     75.70 o
   5   7  13     1187.38     1382.95    101.50 o
   7   7  13    11833.29    11533.55    336.73 o
   1   9  13    23227.11    22464.14    312.07 o
   3   9  13      423.60      740.80     88.91 o
   5   9  13    24048.06    23384.08    333.38 o
   7   9  13     7092.60     7333.07    189.02 o
   9   9  13    54802.08    55473.63   1271.23 o
   1  11  13     7505.38     7647.49    200.14 o
   3  11  13      323.70      413.04     91.49 o
   5  11  13    15479.51    14838.54    297.90 o
   7  11  13     5547.21     5865.59    188.55 o
   9  11  13      467.64      864.42    675.14 o
   1  13  13     3353.94     3212.47    177.16 o
   3  13  13    12606.30    13852.44    371.61 o
   5  13  13    30538.12    31556.55    682.37 o
   0   0  14   130832.99   121584.41   3173.99 o
   0   2  14    26022.23    24329.62    461.30 o
   2   2  14      325.65      469.93    146.63 o
   0   4  14     1520.27     1667.51    120.77 o
   2   4  14   153159.47   152844.53   1386.04 o
   4   4  14    24645.38    24422.61    552.52 o
   0   6  14    55799.25    55572.64    794.66 o
   2   6  14    38095.43    37158.84    405.19 o
   4   6  14    12738.92    11757.95    224.38 o
   6   6  14    32782.55    31668.54    754.95 o
   0   8  14    83628.20    83134.31   1071.57 o
   2   8  14   113856.32   114410.37   1068.86 o
   4   8  14    18198.35    18279.21    279.71 o
   6   8  14    29720.60    28581.39    520.97 o
   8   8  14     1743.53     1818.92    180.75 o
   0  10  14     5922.16     5206.12    197.67 o
   2  10  14     1581.96     1851.84    101.95 o
   4  10  14    94682.51    95267.05   1017.04 o
   6  10  14    13732.26    13925.70    269.67 o
   8  10  14    32651.98    33674.75    580.93 o
   0  12  14     1383.45     1673.20    149.08 o
   2  12  14    16118.39    15515.41    279.88 o
   4  12  14    38135.87    39604.07    568.69 o
   1   1  15      674.37     1189.82    133.11 o
   1   3  15     6165.01     6178.75    155.81 o
   3   3  15   127276.84   130341.91   2322.92 o
   1   5  15      199.62      373.56     77.48 o
   3   5  15     3520.37     3842.05    131.32 o
   5   5  15      226.21      494.60    126.02 o
   1   7  15      780.03     1094.32     86.99 o
   3   7  15    10262.23    10477.14    199.67 o
   5   7  15      160.21      333.19     94.64 o
   7   7  15     1130.14     1364.48    170.40 o
   1   9  15     5629.19     6063.35    155.68 o
   3   9  15    67768.91    68356.67    714.87 o
   5   9  15      585.70      760.48    104.51 o
   7   9  15     6618.86     7363.73    200.24 o
   1  11  15       95.99      258.31     85.64 o
   3  11  15      595.21      740.92     97.32 o
   5  11  15       61.08      556.94    180.34 o
   0   0  16   191302.31   200888.94   6352.70 o
   0   2  16    16897.08    17156.18    371.30 o
   2   2  16    61974.88    61519.25   1071.19 o
   0   4  16     9565.47     9247.92    281.12 o
   2   4  16     6543.89     6560.79    154.72 o
   4   4  16   109839.25   111756.37   1629.17 o
   0   6  16     2360.43     3039.63    157.73 o
   2   6  16    23411.31    23443.94    333.54 o
   4   6  16     6349.10     6209.69    173.54 o
   6   6  16    63333.82    67400.94   1599.27 o
   0   8  16    54660.19    56824.92    808.75 o
   2   8  16     1518.16     2230.17    104.28 o
   4   8  16    18272.69    18903.43    360.69 o
   6   8  16    18940.02    19659.41    347.68 o
   0  10  16     1647.86     1936.00    143.09 o
   2  10  16    32075.15    34043.31    426.69 o
   4  10  16     9903.53    11519.85    447.06 o
   1   1  17     2611.36     3121.29    173.51 o
   1   3  17     2980.03     3400.00    131.59 o
   3   3  17     4052.30     4414.16    205.80 o
   1   5  17    62028.83    65200.47    723.74 o
   3   5  17     8794.37     9179.95    198.34 o
   5   5  17     1555.06     2074.83    160.95 o
   1   7  17     5216.01     5771.52    158.59 o
   3   7  17      534.87      903.47    105.73 o
   5   7  17    25194.65    26212.19    449.66 o
   1   9  17    12532.92    13667.18    400.34 o
   0   0  18    73951.48    79634.95   2347.83 o
   0   2  18    38939.02    41519.17    724.45 o
   2   2  18    17071.69    18553.60    452.97 o
   0   4  18    30386.65    32497.37    602.34 o
   2   4  18    14887.95    15778.90    303.34 o
   4   4  18      617.90      852.69    149.23 o
   0   6  18    94967.05   104762.84   1624.86 o
   2   6  18     7269.90     8431.51    196.52 o
   1   1  19     1510.33     2166.32    176.48 o
   1   3  19     2185.92     2669.44    334.08 o
 
